# Supplementary material for: Immune factors preceding diagnosis of glioma: a Prostate Lung Colorectal Ovarian Cancer Screening Trial nested case–control study
Source: Neurooncol Adv. 2019 Sep 29;1(1):vdz031. doi: 10.1093/noajnl/vdz031 (PMC6881819; doi:10.1093/noajnl/vdz031)
Supplement: vdz031_suppl_Supplementary_Tables [file vdz031_suppl_supplementary_tables.xlsx]

## Sheet: Supplementary table 1
Supplementary table 1: Conditional logistic regression for comorbidities for association with glioma case-control status
Variable	Cases	Controls	OR	CI low	CI high	P-value
No history of hypertension	84	346	Ref.	-	-	-
History of hypertension	39	149	1.07	0.7	1.64	0.77
No history of diabetes	118	461	Ref.	-	-	-
History of diabeted	5	34	0.57	0.22	1.5	0.26
No history of colon comorbidites	119	485	Ref.	-	-	-
History of colon comorbidities	4	8	2	0.6	6.64	0.26
No history of liver comorbidites	121	470	Ref.	-	-	-
History of liver comorbidities	2	24	0.3	0.07	1.33	0.11
No history of polyps	111	457	Ref.	-	-	-
History of polyps	12	38	1.29	0.65	2.55	0.46
No history of bronchitis	116	479	Ref.	-	-	-
History of bronchitis	7	16	1.86	0.73	4.76	0.2
No history of osteoporosis	116	479	Ref.	-	-	-
History of osteoporosis	6	16	1.61	0.58	4.52	0.36
No history of stroke	120	484	Ref.	-	-	-
History of stroke	3	11	1.1	0.29	4.14	0.89
No history of heart attack	117	450	Ref.	-	-	-
History of heart attack	6	44	0.52	0.22	1.26	0.15
No history of diverticulits	111	456	Ref.	-	-	-
History of diverticulitis	12	39	1.27	0.63	2.54	0.5
No history of gallbladder stones/infection	109	443	Ref.	-	-	-
History of gallbladder stones/infection	14	51	1.11	0.58	2.1	0.75

## Sheet: Supplementary table 2
Supplementary table 2: Conditional logistic regression for factors specific to women for association with glioma case-control status
Variable	Cases	Controls	OR	CI low	CI high	P-value
Never pregnant	8	18	Ref.	-	-	-
Ever pregnant	35	154	0.52	0.21	1.28	0.16
No history of ovary removal	34	138	Ref.	-	-	-
History or removal of one ovary	3	10	1.2	0.33	4.41	0.78
History or removal of two ovaries	6	24	1.02	0.39	2.67	0.98
No history of birth control usage	26	80	Ref.	-	-	-
Ever on birth control	17	91	0.54	0.26	1.11	0.09
Never taken hormones	14	51	Ref.	-	-	-
Ever taken hormones	29	120	0.89	0.43	1.81	0.74
Not current hormone user	14	49	Ref.	-	-	-
Current hormone user	29	120	0.86	0.42	1.75	0.67
0 years of birth control	6	27	Ref.	-	-	-
Birthcontrol 10+ years	4	16	1.25	0.31	4.99	0.75
Birthcontrol 2-3 years	4	18	1.11	0.28	4.5	0.88
Birthcontrol 4-5 years	1	13	0.33	0.04	3.14	0.34
Birthcontrol 5-10 years	2	17	0.58	0.1	3.31	0.54
Birthcontrol Not available	26	80	1.67	0.58	4.81	0.34
Age first child 20-24 years	20	79	Ref.	-	-	-
Age first child not available	1	2	3.61	0.22	58.56	0.37
Age first child 16-19 years	7	23	1.42	0.46	4.42	0.54
Age first child 25-29 years	5	37	0.42	0.14	1.3	0.13
Age first child 30-34 years	1	8	0.39	0.05	3.31	0.39

## Sheet: Supplementary table 3
Supplementary table 3: Conditional logistic regression for factors specific to men for association with glioma case-control status
Variable	Cases	Controls	OR	CI low	CI high	P-value
No history of prostate biopsy	73	284	Ref.	-	-	-
History of prostate biopsy	8	23	1.46	0.58	3.67	0.42
No history of transurethral prostate resection	78	293	Ref.	-	-	-
History of transurethral prostate resection	3	12	0.96	0.26	3.54	0.95
No history of prostatectomy	80	302	Ref.	-	-	-
History of prostatectomy	1	2	2	0.18	22.06	0.57
No history of enlarged prostate	53	242	Ref.	-	-	-
History of enlarged prostate	28	82	1.54	0.92	2.59	0.1
No history of enlarged prostatitis	56	252	Ref.	-	-	-
History of enlarged prostatitis	10	25	2.1	0.92	4.83	0.08
No history of prostate surgery	70	284	Ref.	-	-	-
History of prostate surgery	11	40	1.13	0.53	2.37	0.76
